# Supplementary material for: Case Report: Triple autoimmune overlap: rheumatoid arthritis, systemic lupus erythematosus, and hypereosinophilic asthma with systemic manifestations
Source: Front Immunol. 2026 Jan 15;16:1659370. doi: 10.3389/fimmu.2025.1659370 (PMC12852425; doi:10.3389/fimmu.2025.1659370)
Supplement: Supplementary Table 1 — Pulmonary function test results (July 5, 2019). Values are reported as measured baseline (pre-bronchodilator) results with corresponding predicted (reference) values and percent predicted where available. Post-bronchodilator reversibility testing and bronchial provocation testing were not performed because these tests were not routinely available at our institution at the time of examination. %Pred, percent predicted; DLCO, diffusing capacity of the lung for carbon monoxide; DLCO/VA, transfer coefficient (DLCO normalized to alveolar volume); DL Adj, hemoglobin-adjusted DLCO (as reported); FEV1, forced expiratory volume in 1 second; FEF25–75%, forced mid-expiratory flow; FEF75%, forced expiratory flow at 75% of FVC; FVC, forced vital capacity; PEF, peak expiratory flow; Raw, airway resistance; RV, residual volume; TLC, total lung capacity; VA, alveolar volume; VC, vital capacity. [file SupplementaryFile1.xlsx]

## Sheet: Sheet3
	Table S1: Pulmonary function test results (July 5, 2019)
	Parameter	Predicted (Ref)	Measured (Pre)	% Pred
	FVC (L)	2.79	3.3	118
	FEV1 (L)	2.38	2.65	111
	FEV1/FVC (%)	81	80	99
	FEF25–75% (L/s)	3.35	2.66	79
	FEF75% (L/s)	1.63	0.93	57
	PEF (L/s)	6.04	6.54	108
	Raw (cmH₂O/L/s)	2.24	2.92	130
	VC (L)	2.75	3.3	120
	TLC (L)	4.37	5.44	124
	RV (L)	1.49	2.14	144
	RV/TLC (%)	34	39	116
	DLCO (mL/min/mmHg)	21.9	19.6	90
	DLCO/VA (mL/min/mmHg/L)	5.26	4.65	88
	DL Adj (mL/min/mmHg)	23	19.4	85
	VA	4.37	4.21	96
